# Supplementary material for: Overexpression of TgERF1, a Transcription Factor from Tectona grandis, Increases Tolerance to Drought and Salt Stress in Tobacco
Source: Int J Mol Sci. 2023 Feb 19;24(4):4149. doi: 10.3390/ijms24044149 (PMC9961280; doi:10.3390/ijms24044149)
Supplement: Supplementary file 1 [file ijms-24-04149-s001.zip]

Archive with 1 entries (1 files):
- ijms-2202096-supplementary.pdf
